# Supplementary material for: Elucidation of the Correlation between Heme Distortion and Tertiary Structure of the Heme-Binding Pocket Using a Convolutional Neural Network
Source: Biomolecules. 2022 Aug 24;12(9):1172. doi: 10.3390/biom12091172 (PMC9496533; doi:10.3390/biom12091172)
Supplement: Supplementary file 1 [file biomolecules-12-01172-s001.zip]

Archive with 2 entries (2 files):
- chain_ids.csv
- SI_kondo.pdf
